# Supplementary material for: Development of In Vitro Potency Methods to Replace In Vivo Tests for Enterovirus 71 Inactivated Vaccine (Human Diploid Cell-Based/Vero Cell-Based)
Source: Vaccines (Basel). 2025 Apr 13;13(4):404. doi: 10.3390/vaccines13040404 (PMC12031293; doi:10.3390/vaccines13040404)
Supplement: Supplementary file 1 [file vaccines-13-00404-s001.zip]

Archive with 1 entries (1 files):
- vaccines-3550846-supplementary.pdf
